# Supplementary material for: High-resolution manometry in patients with and without globus pharyngeus and/or symptoms of laryngopharyngeal reflux
Source: BMC Gastroenterol. 2017 Oct 23;17:109. doi: 10.1186/s12876-017-0666-x (PMC5654000; doi:10.1186/s12876-017-0666-x)
Supplement: Supplementary file 2 — Life exposure factors questionnaire. (ZIP 45 kb) [file 12876_2017_666_MOESM2_ESM.zip]

Archive with 2 entries (2 files):
- additional files-2-English.R3.doc
- additional files-2-ChineseR3.doc
